# Supplementary material for: Pinocembrin Ameliorates Skin Fibrosis via Inhibiting TGF-β1 Signaling Pathway
Source: Biomolecules. 2021 Aug 19;11(8):1240. doi: 10.3390/biom11081240 (PMC8393190; doi:10.3390/biom11081240)
Supplement: Supplementary file 1 [file biomolecules-11-01240-s001.zip]

Archive with 1 entries (1 files):
- biomolecules-1239663-supplementary.pdf
